# Supplementary material for: Radiation Exposure from GEP NET Surveillance
Source: Cancers (Basel). 2024 Jan 19;16(2):427. doi: 10.3390/cancers16020427 (PMC10814752; doi:10.3390/cancers16020427)
Supplement: Supplementary file 1 [file cancers-16-00427-s001.zip]

Archive with 1 entries (1 files):
- cancers-2832989-supplementary.pdf
